# Supplementary material for: FnrL and Three Dnr Regulators Are Used for the Metabolic Adaptation to Low Oxygen Tension in Dinoroseobacter shibae
Source: Front Microbiol. 2017 Apr 20;8:642. doi: 10.3389/fmicb.2017.00642 (PMC5398030; doi:10.3389/fmicb.2017.00642)
Supplement: Supplementary file 1 [file Table1.xlsx]

## Sheet: FnrL regulon
Table S1: Defined regulon of D. shibae FnrL. Log2 fold changes in gene transciption measured for the mutant strain DS001 (ΔfnrL) were compared to those of the wildtype strain. Values were obtained in a aerobic to anaerobic shift experiment 60 min after the shift. A fold change cut off of 0.8 and a P-value smaller 0.05 were applied. Green background indicates an acitivation, red a repression of tr…
Locus Tag	Product	Gene	ΔfnrL -O2 vs. wt -O2	Binding site
Dshi_0083	isopropylmalate isomerase small subunit	leuD	0.9318
Dshi_0084	putative TTT family transporter small permease component TctB		1.0466
Dshi_0086	SOUL heme-binding protein		1.1749
Dshi_0087	iojap-like protein		1.2844
Dshi_0088	hypothetical protein		1.4848
Dshi_0089	phosphoglyceromutase	ipgm	0.8659
Dshi_0161	cobalt transporter, subunit CbtA	cbtA	-0.909
Dshi_0170	hypothetical protein		1.1464
Dshi_0172	precorrin-8X methylmutase	cobH/cbiC	0.9027
Dshi_0175	precorrin-3B C17-methyltransferase	cbiG	0.8203
Dshi_0193	DNA-directed RNA polymerase subunit omega	rpoZ	1.0852
Dshi_0216	electron transfer flavoprotein alpha subunit	eftA	0.9588
Dshi_0217	electron transfer flavoprotein alpha/beta-subunit	eftB	0.8886	TTCCCTGCGCGTAA
Dshi_0225	hypothetical protein		-3.9181
Dshi_0226	Deoxycytidine triphosphate deaminase		1.1139
Dshi_0244	alanine dehydrogenase	adh	-1.2668
Dshi_0246	30S ribosomal protein S21	rpsU	1.5992	TTGCTGGACAACTA
Dshi_0258	preprotein translocase, SecE subunit	secE	0.9576	TTGAAATCTTCACAA
Dshi_0269	DNA-directed RNA polymerase subunit beta'	rpoC	1.1065
Dshi_0389	monosaccharide-transporting ATPase	rbsC	1.6027
Dshi_0390	periplasmic binding protein/LacI transcriptional regulator	rbsB	1.245
Dshi_0422	peptidase		0.8447
Dshi_0424	peptidase M41		-2.0574	TTGATCTGCGTTAA
Dshi_0429	Apolipoprotein		-2.2926
Dshi_0430	hypothetical protein		-2.3716
Dshi_0505	4Fe-4S ferredoxin iron-sulfur binding domain-containing protein	fdnH	1.0183
Dshi_0506	formate dehydrogenase, gamma subunit	fdnI	0.9705
Dshi_0507	MRP-like protein (ATP/GTP-binding protein)		1.2567
Dshi_0508	cytochrome c class I		1.2531
Dshi_0541	coproporphyrinogen III oxidase	hemN1	-2.7873	TTGATGAAGGTCAA
Dshi_0542	phosphate transporter		-2.7601
Dshi_0543	Na+/H+ antiporter		-0.9367
Dshi_0564	putative thiol oxidoreductase with 2 cytochrome c heme-binding sites		-1.1806
Dshi_0603	thioesterase superfamily protein		0.9539
Dshi_0622	beta-Ig-H3/fasciclin		-0.9656
Dshi_0627	ABC transporter related		0.902
Dshi_0628	extracellular solute-binding protein		1.5877
Dshi_0648	recombination protein RecR	recR	0.8562
Dshi_0654	cytochrome c class I	cycM	1.094
Dshi_0659	coproporphyrinogen III oxidase	hemN2	-3.8945	TTGATCTGGGTCAA
Dshi_0660	Crp/FNR family transcriptional regulator	fixK/fnrL	-3.4881	TTGACCCAGATCAA
Dshi_0661	cytochrome c oxidase, cbb3-type, subunit I	fixN	-3.6904	TTGACATGGATCAA,
Dshi_0662	cytochrome c oxidase, cbb3-type, subunit II	fixO	-4.1144
Dshi_0663	Cbb3-type cytochrome oxidase component	fixQ	-3.5572
Dshi_0664	cytochrome c oxidase, cbb3-type, subunit III	fixP	-3.6761
Dshi_0665	cytochrome c oxidase cbb3 type accessory protein FixG	fixG	-1.8311	TTGACTCAGGTCAAT
Dshi_0666	FixH family protein	fixH	-1.1189
Dshi_0715	putative long-chain-fatty-acid--CoA ligase		-5.0475	TTGACCCGGATCAA
Dshi_0721	tetraacyldisaccharide 4'-kinase		0.9196
Dshi_0750	calcium binding hemolysin		1.06
Dshi_0751	Polyphosphate kinase 2	PPK2	-4.5408	TTGACTCGTGTCAA
Dshi_0763	XRE family transcriptional regulator		0.8608
Dshi_0764	TPR repeat family protein		0.9578
Dshi_0784	RNA-binding S4		0.8905
Dshi_0785	4Fe-4S ferredoxin iron-sulfur binding domain-containing protein	fdxA	0.8019
Dshi_0786	CarD family transcriptional regulator	carD	1.6138
Dshi_0788	nicotinate-nucleotide--dimethylbenzimidazole phosphoribosyltransferase	cobT	1.0456
Dshi_0812	TraR/DksA family transcriptional regulator		-3.8926	TTGACCCAAATCAT
Dshi_0813	inner-membrane translocator		-0.8934
Dshi_0814	camphor resistance protein CrcB		-4.8794	TTGATCCGGGTCAA
Dshi_0816	hypothetical protein		-2.9513	TTGATCCATGTCAG
Dshi_0817	hypothetical protein		-3.3773
Dshi_0818	major facilitator superfamily transporter		-4.2908
Dshi_0819	lipoprotein, putative		-2.821
Dshi_0823	two component, sigma54 specific, Fis family transcriptional regulator		1.4719
Dshi_0824	histidine kinase		1.2541
Dshi_0825	AMP-dependent synthetase and ligase		0.8092
Dshi_0852	lipid ABC transporter ATPase/inner membrane protein	msbA	0.8432
Dshi_0906	binding-protein-dependent transport systems inner membrane component		1.5154
Dshi_0907	ABC transporter related		1.2062
Dshi_0908	TenA family transcription regulator		1.2874
Dshi_0909	NMT1/THI5-like domain-containing protein		0.9888
Dshi_0910	UBA/THIF-type NAD/FAD binding protein	thiF	1.0197
Dshi_0911	thiamine-phosphate diphosphorylase	thiE	0.9328
Dshi_0912	thiazole biosynthesis family protein	thiG	1.1682
Dshi_0931	alcohol dehydrogenase	adhA	0.9815
Dshi_0936	sulfatase		-0.8222
Dshi_0937	hypothetical protein		-0.9466	TTGATCTGTATCAA, TTGCGCTTTACAA
Dshi_0941	putative secreted protein		-2.3325	CTGATCCGGATCAA
Dshi_0942	peptidase M23B		-1.6534
Dshi_0943	abortive infection protein		-2.2457	TTGATCCCGGACAA
Dshi_0950	50S ribosomal protein L25/general stress protein Ctc	rplY	0.847
Dshi_0982	translation initiation factor IF-1	infA	0.8156
Dshi_0983	maf protein		0.8067
Dshi_1067	superoxide dismutase	sod	0.8062
Dshi_1073	methionine synthase		0.803
Dshi_1074	methionine synthase I		1.0066
Dshi_1075	aldolase		0.8646
Dshi_1097	protein of unknown function DUF395 YeeE/YedE		-2.2058
Dshi_1113	Tol-Pal system YbgF		0.9039
Dshi_1140	cytochrome c oxidase subunit II	ctaC	2.974
Dshi_1141	protoheme IX farnesyltransferase	ctaB	2.9472
Dshi_1142	cytochrome C oxidase assembly protein		2.7562
Dshi_1143	cytochrome C oxidase assembly protein	ctaG	2.631
Dshi_1144	cytochrome c oxidase subunit III	ctaE	3.4322
Dshi_1149	translation initiation factor IF-3	infC	1.1174
Dshi_1182	5-aminolevulinate synthase	hemA2	-0.8487	TTGATCTCGGTCAA, TTGATGTTTAACAA
Dshi_1191	leucyl aminopeptidase	pepA	0.8135	(ATGATCAGGGTGAA)
Dshi_1192	DNA polymerase III subunit chi	holC	1.3065	GTGGCCGACATCAA
Dshi_1197	integral membrane sensor signal transduction histidine kinase	dctB	-0.8394
Dshi_1202	heat shock protein DnaJ domain-containing protein		0.8205
Dshi_1233	NAD(P) transhydrogenase subunit alpha	pntA	0.957
Dshi_1234	NAD(P)(+) transhydrogenase (AB-specific)	pntB	1.0729	TTCATCGTCTTCAT
Dshi_1292	pyridoxamine 5'-phosphate oxidase-related FMN-binding		0.8245
Dshi_1299	OmpW family protein		-7.0289	TTGACCTGTATCAA
Dshi_1307	NADH dehydrogenase subunit A	nuoA	1.0658
Dshi_1308	NADH dehydrogenase subunit B	nuoB	1.2324
Dshi_1309	NADH dehydrogenase subunit C	nuoC	1.0394
Dshi_1312	hypothetical protein		0.9662
Dshi_1313	NADH dehydrogenase subunit E	nuoE	0.9757
Dshi_1314	hypothetical protein		1.1846
Dshi_1315	hypothetical protein		1.0418
Dshi_1316	NADH dehydrogenase I subunit F	nuoF	1.2885
Dshi_1317	hypothetical protein		1.7119
Dshi_1318	hypothetical protein		1.6133
Dshi_1319	hypothetical protein		1.4591
Dshi_1320	NADH dehydrogenase subunit G	nuoG	1.6564
Dshi_1321	NADH dehydrogenase subunit H	nuoH	0.9699
Dshi_1323	carboxymuconolactone decarboxylase		0.9087
Dshi_1324	NADH dehydrogenase subunit J	nuoJ	1.4891
Dshi_1325	hypothetical protein		1.4981
Dshi_1326	NADH dehydrogenase subunit K	nuoK	1.3981
Dshi_1327	NADH dehydrogenase subunit L	nuoL	1.1561
Dshi_1328	NADH dehydrogenase subunit M	nuoM	1.2487
Dshi_1329	NADH dehydrogenase subunit N	nuoN	1.2122
Dshi_1330	biotin--acetyl-CoA-carboxylase ligase		1.2669
Dshi_1331	pantothenate kinase		1.6038
Dshi_1332	beta-lactamase domain-containing protein		1.4355
Dshi_1338	UspA domain-containing protein	uspA	-4.157	TTGATCCGGGTCAA
Dshi_1341	ABC transporter related		-0.9347
Dshi_1344	twin-arginine translocation protein, TatB subunit	tatB	0.939
Dshi_1359	DNA repair protein RadA		1.1569	TTGATTGCGGAAAA
Dshi_1387	ATP-dependent protease ATP-binding subunit ClpX	clpX	0.8617
Dshi_1388	ATP-dependent Clp protease proteolytic subunit	clpP	0.8107	TTGTTGACACATAA
Dshi_1390	NADH dehydrogenase	NADH	0.8192
Dshi_1391	ABC transporter substrate-binding protein		0.8876
Dshi_1399	acetate--CoA ligase	acsA	1.3004
Dshi_1404	branched-chain amino acid ABC transporter, periplasmic binding protein, putative		2.1784	TTGTGTTCGATCAA
Dshi_1411	TraR/DksA family transcriptional regulator		-4.1336	TTGACCTGTATCAA
Dshi_1412	hypothetical protein		-5.0761
Dshi_1414	binding-protein-dependent transport systems inner membrane component		0.8301
Dshi_1417	polyketide cyclase-like protein		1.1906
Dshi_1449	TonB-dependent receptor		-1.2255
Dshi_1450	NnrS family protein		-2.0797
Dshi_1451	ABC transporter related	ssuB2	-2.9372
Dshi_1452	binding-protein-dependent transport systems inner membrane component	ssuC2	-2.9781
Dshi_1453	putative sulfonate/nitrate transport system substrate-binding protein	ssuA2	-4.0402
Dshi_1454	putative membrane protein		-3.2457	TTGATCAACATCAA
Dshi_1460	50S ribosomal protein L21/unknown domain fusion protein	rplU	0.9181
Dshi_1461	50S ribosomal protein L27	rpmA	1.103
Dshi_1470	histidine phosphotransferase		4.7777	TTGCTATGGATGAG
Dshi_1495	undecaprenyl diphosphate synthase	uppS	0.8544
Dshi_1503	phosphatidate cytidylyltransferase		0.8014
Dshi_1558	hypothetical protein		-2.4548
Dshi_1602	50S ribosomal protein L13	rplM	1.0072
Dshi_1658	ABC transporter related		0.9228
Dshi_1659	periplasmic solute binding protein		1.4361	TTCTTGCAAATCAT
Dshi_1660	BadM/Rrf2 family transcriptional regulator	BadM/Rrf2	-2.7845	TTGATCCAAATCAA
Dshi_1701	ABC-3 protein		1.132
Dshi_1704	periplasmic solute binding protein		1.3319	TTATAAGATCACAA
Dshi_1705	phage integrase family protein		0.9107
Dshi_1710	glutaredoxin-like protein		0.984
Dshi_1711	hypothetical protein		1.0302
Dshi_1718	50S ribosomal protein L32	rpmF	1.004
Dshi_1722	MerR family transcriptional regulator		0.9787
Dshi_1730	iron-sulfur cluster assembly accessory protein		1.0174	CTTATATACATCAT
Dshi_1770	hypothetical protein		1.8657
Dshi_1788	cold-shock DNA-binding domain-containing protein		0.8571	TTGACGGTTAACAA
Dshi_1843	hypothetical protein		1.3215
Dshi_1956	NAD-dependent epimerase/dehydratase		0.8362
Dshi_1966	dihydrolipoamide dehydrogenase	lpdA	0.8932
Dshi_1967	dehydrogenase catalytic domain-containing protein	aceF	1.1538
Dshi_2021	extracellular solute-binding protein		-4.7092
Dshi_2022	hypothetical protein		-3.5415
Dshi_2038	Altronate dehydratase		0.8993
Dshi_2051	hypothetical protein		-2.1802
Dshi_2052	Hemin uptake protein HemP like		-2.2166
Dshi_2083	thioesterase superfamily protein		1.1459	TTGATTTACGTCAA
Dshi_2095	elongation factor P		1.3025	TTGATCTTGGGCAT
Dshi_2159	pyruvate dehydrogenase subunit beta	pdhB	0.9609
Dshi_2160	branched-chain alpha-keto acid dehydrogenase subunit E2	pdhC	0.9993
Dshi_2182	3-oxoacyl-(acyl-carrier-protein) reductase		1.527
Dshi_2189	bifunctional 2',3'-cyclic nucleotide 2'-phosphodiesterase/3'-nucleotidase periplasmic precursor protein	cpdB	2.2514
Dshi_2190	trigger factor	tig	0.8097
Dshi_2203	nicotinic acid mononucleotide adenylyltransferase	nadD	0.9301
Dshi_2213	UspA domain-containing protein		-3.2118	ATGATTTCAATCAA
Dshi_2214	antibiotic biosynthesis monooxygenase		-2.0265
Dshi_2222	extracellular solute-binding protein		0.8695
Dshi_2231	phasin, PhaP		1.1181
Dshi_2232	phasin, PhaP		0.8423
Dshi_2233	poly(R)-hydroxyalkanoic acid synthase, class I	phbC	0.9146
Dshi_2234	polyhydroxyalkanoate depolymerase, intracellular		0.9139
Dshi_2276	3-dehydroquinate dehydratase		-1.2648
Dshi_2277	molybdenum cofactor synthesis domain-containing protein	moeA	-1.1759
Dshi_2302	hypothetical protein		-2.1274
Dshi_2303	NnrS family protein		-4.1583
Dshi_2304	hemerythrin HHE cation binding domain-containing protein		-4.5421
Dshi_2305	globin		-4.3604
Dshi_2306	BadM/Rrf2 family transcriptional regulator	BadM/Rrf2	-4.1042
Dshi_2307	hypothetical protein		-3.2522
Dshi_2308	Nfu/NifU-domain containing protein		-4.2318
Dshi_2325	spermidine/putrescine ABC transporter, periplasmic spermidine/putrescine-binding protein		1.1356
Dshi_2340	ribonuclease		0.9276	TTAACCTTTATTAA
Dshi_2347	LysR family transcriptional regulator	lysR	0.8419	TTTGATGAGATCAA
Dshi_2363	UreE urease accessory domain-containing protein	ureE	0.9086
Dshi_2364	hypothetical protein		1.3961	TTACGCGGTCGAAA
Dshi_2366	Antifreeze protein, type I		1.5249
Dshi_2367	alginate regulatory protein AlgP		1.6822
Dshi_2368	urease, beta subunit	ureB	1.8792
Dshi_2369	urease subunit gamma	ureA	1.3
Dshi_2370	urease accessory protein UreD	ureD	0.8037
Dshi_2383	cytochrome c oxidase subunit I type	ctaD	1.5145
Dshi_2384	integral membrane protein-like protein		1.7434
Dshi_2391	3-isopropylmalate dehydratase large subunit		1.6729
Dshi_2392	2-octaprenyl-6-methoxyphenyl hydroxylase		1.0978
Dshi_2393	aminotransferase family protein, putative		0.8725
Dshi_2421	hypothetical protein		0.947
Dshi_2422	UDP-N-acetylmuramate--L-alanine ligase	murC	1.079
Dshi_2470	UDP-N-acetylmuramoylalanyl-D-glutamyl-2, 6-diaminopimelate--D-alanyl-D-alanyl ligase	murF	1.3116
Dshi_2471	UDP-N-acetylmuramoylalanyl-D-glutamate--2, 6-diaminopimelate ligase	murE	0.9735
Dshi_2472	peptidoglycan glycosyltransferase	ftsI	1.2319
Dshi_2474	S-adenosyl-methyltransferase MraW	mraW	0.962
Dshi_2583	50S ribosomal protein L28	rpmB	1.2909
Dshi_2617	glucose sorbosone dehydrogenase		1.1814
Dshi_2619	CutA1 divalent ion tolerance protein	cutA	0.9232
Dshi_2620	ABC transporter		-2.454
Dshi_2621	branched-chain alpha-keto acid dehydrogenase subunit E2		-5.8466
Dshi_2622	TetR family transcriptional regulator 39% Identität	TetR	-6.0162	TTGATCTGCCTCAA
Dshi_2636	bacteriochlorophyll 4-vinyl reductase		-4.38
Dshi_2637	putative anaerobic magnesium-protoporphyrin IX monomethyl ester [oxidative] cyclase		-4.6729	TTGATTGACACACA
Dshi_2648	pyrroline-5-carboxylate reductase		0.9786
Dshi_2655	cytochrome-c peroxidase	ccpA	-3.823	TTTGACCTGAGTCAA
Dshi_2672	cytochrome c class I		-5.6456	TTGACATACCTCAT
Dshi_2673	Pyrrolo-quinoline quinone	exaA	-1.2496
Dshi_2686	UspA domain-containing protein		-3.7745	TTGACCGAGATCAG
Dshi_2694	cytochrome c family protein, putative		-3.9076	TTGCGCGAAATCAA
Dshi_2703	putative DNA repair enzyme		1.4133
Dshi_2705	uroporphyrinogen decarboxylase	hemE	-1.0897
Dshi_2736	HflK protein		0.8838
Dshi_2779	FtsH-interacting integral membrane protein		1.064
Dshi_2781	50S ribosomal protein L33	rpmG	1.2023
Dshi_2795	replication restart DNA helicase PriA		1.0996
Dshi_2796	heat shock protein Hsp20		-5.2593
Dshi_2805	sulphur oxidation protein SoxZ		1.0263
Dshi_2806	sulfur oxidation protein SoxY		1.1078
Dshi_2821	zinc-finger protein		1.0228
Dshi_2822	NUDIX hydrolase		1.0228
Dshi_2861	succinate dehydrogenase iron-sulfur subunit	sdhB	1.3466
Dshi_2862	hydrolase		0.8419
Dshi_2863	ATP-dependent La family protease		1.6626
Dshi_2864	ribonuclease R		1.7247
Dshi_2865	succinate dehydrogenase flavoprotein subunit	sdhA	1.0317
Dshi_2868	cytochrome c class II		-0.8193
Dshi_2876	malate dehydrogenase	mdh	1.3514
Dshi_2933	ATP synthase F1, epsilon subunit	atpC	1.3724
Dshi_2934	F0F1 ATP synthase subunit beta	atpD	1.5812
Dshi_2935	F0F1 ATP synthase subunit gamma	atpG	1.2393
Dshi_2936	F0F1 ATP synthase subunit alpha	atpA	1.0404
Dshi_2937	ATP synthase F1, delta subunit	atpH	1.0266	TTGCGATCTCGTAA
Dshi_2958	xanthine dehydrogenase small subunit		1.1937
Dshi_2959	xanthine dehydrogenase molybdopterin binding subunit	xdhA	0.8872
Dshi_2960	xanthine dehydrogenase accessory protein XdhC		1.1368
Dshi_2966	3-methyl-2-oxobutanoate hydroxymethyltransferase	panB	0.8418
Dshi_2969	alkylhydroperoxidase		-0.807
Dshi_2997	polynucleotide phosphorylase/polyadenylase	pnp	1.0614	TTCTTACGGGCGCAA
Dshi_3027	F0F1 ATP synthase subunit B	atpF	1.4656
Dshi_3028	F0F1 ATP synthase subunit B'	atpX	1.4759
Dshi_3029	F0F1 ATP synthase subunit C	atpE	1.5068
Dshi_3030	F0F1 ATP synthase subunit A	atpB	0.8584
Dshi_3044	feruloyl esterase		-0.8046
Dshi_3066	acetyl-CoA acetyltransferase	atoB	1.6205
Dshi_3067	acetoacetyl-CoA reductase	fabG	1.2481
Dshi_3069	hypothetical protein		1.5195
Dshi_3152	hypothetical protein		0.866
Dshi_3153	TRAP dicarboxylate transporter- DctP subunit		1.1964
Dshi_3154	TRAP transporter, transmembrane protein, putative		1.5218
Dshi_3155	TRAP dicarboxylate transporter, DctM subunit		1.2846
Dshi_3156	hypothetical protein		1.0694
Dshi_3168	ApbE family lipoprotein	apbE	-1.5259
Dshi_3169	cytochrome c class I	cycA	-3.3052
Dshi_3171	cobalamin (vitamin B12) biosynthesis CbiX protein	cbiX	-1.6562
Dshi_3172	cytochrome d1 heme region	nirN	-2.1138
Dshi_3173	radical SAM domain-containing protein	nirJ	-2.458
Dshi_3174	AsnC family transcriptional regulator	nirH	-1.9135
Dshi_3175	AsnC family transcriptional regulator	nirG	-1.7131
Dshi_3176	AsnC family transcriptional regulator	nirD	-1.6022
Dshi_3177	cytochrome d1 heme region	nirF	-2.3699
Dshi_3178	hypothetical protein	nirC	-2.4017
Dshi_3179	uroporphyrin-III C-methyltransferase	nirE	-2.3215
Dshi_3180	hydroxylamine reductase	nirS	-2.2369	TTGGTGTCGATCAC, TTGATCGGCACCGA
Dshi_3181		norR	0	TTGACTTTGGTTAA
Dshi_3182	NnrS family protein		-2.5614
Dshi_3183	nitric oxide reductase, small subunit	norC	-1.7843	TTGACGTTGGTTAA
Dshi_3184	nitric-oxide reductase	norB	-2.2479
Dshi_3185	ATPase	norQ	-2.155
Dshi_3186	von Willebrand factor type A		-1.935	TTGAGGTTGAGGAA
Dshi_3187	cytochrome c oxidase subunit III		-0.8775
Dshi_3188	nitric oxide reductase F protein, putative		-1.0304
Dshi_3190	5-aminolevulinate synthase	hemA	-2.3377	TTGACGTTGGTTAA
Dshi_3191	Crp/FNR family transcriptional regulator	DnrE	-1.7096	TTAACCAACGTCAA
Dshi_3193	FMN-binding domain-containing protein	nosR	-1.4254	GTGGGCCAGATCAA
Dshi_3194	nitrous-oxide reductase	nosZ	-1.0288	TTCCTGTTCATGAA,TTGAACGGCGTCAA
Dshi_3195	periplasmic copper-binding	nosD	-1.3949	CTGATCTATGACAA
Dshi_3217	CRISPR-associated Cse4 family protein	cse4	1.0092
Dshi_3218	CRISPR-associated Cas5 family protein	cas5	1.0085
Dshi_3236	carbonate dehydratase	cynT	1.1605
Dshi_3237	putative sodium-dependent bicarbonate transporter		1.4252
Dshi_3238	nitrogen regulatory protein P-II		1.4649
Dshi_3240	aspartate-semialdehyde dehydrogenase	asd	1.0138	TTGATCCGGATCAG
Dshi_3270	CRP/FNR family transcriptional regulator	dnrF	-3.4599	TTGATGCAGGTCAA
Dshi_3276	cytochrome c1	petC	1.207
Dshi_3277	cytochrome b/b6 domain-containing protein	petB	1.3667
Dshi_3278	ubiquinol-cytochrome c reductase, iron-sulfur subunit		1.4889	TTCTATAACCCCAA
Dshi_3318	D-3-phosphoglycerate dehydrogenase	serA	1.7569
Dshi_3331	beta-ketothiolase	bktB	0.8387
Dshi_3371	30S ribosomal protein S20	rpsT	1.4757
Dshi_3372	rhodanese-like sulfurtransferase	yibN	1.5221
Dshi_3373	chromosomal replication initiation protein	dnaA	1.111
Dshi_3404	Copper chaperone		0.957	TTGATTTGCAAGGA
Dshi_3412	ubiquinol-cytochrome C reductase		-3.1992
Dshi_3413	YCII-related		-3.0665	TTGCGGCAGATCAA
Dshi_3439	thioredoxin	trxA	1.3028
Dshi_3501	spheroidene monooxygenase	crtA	-1.2209
Dshi_3502	magnesium chelatase subunit I	bchI	-1.6874
Dshi_3513	zeta-phytoene desaturase	crtD	-0.9523
Dshi_3528	geranylgeranyl reductase	bchP	-0.996
Dshi_3529	PUCC protein	pucC2	-0.9325
Dshi_3533	2-vinyl bacteriochlorophyllide hydratase	bchF	-1.6887
Dshi_3534	light-independent protochlorophyllide reductase subunit N	bchN	-1.1966
Dshi_3535	light-independent protochlorophyllide reductase subunit B	bchB	-1.1183
Dshi_3543	hypothetical protein		-1.4269
Dshi_3544	magnesium-protoporphyrin IX monomethyl ester cyclase	acsF	-1.2165
Dshi_3545	hypothetical protein	puhE	-0.8427
Dshi_3547	cytochrome c class I	cycA	1.8612
Dshi_3553	acetate--CoA ligase	acs	1.6921
Dshi_3554	adenylate kinase	adk	2.394
Dshi_3555	Sodium:solute symporter associated protein		1.4272
Dshi_3556	Na+/solute symporter		1.0696
Dshi_3558	hypothetical protein		-1.9896
Dshi_3559	DNA polymerase III, epsilon subunit	dnaQ	-3.2177
Dshi_3563	translation initiation factor IF-2	infB	0.8221
Dshi_3582	putative PTS IIA-like nitrogen-regulatory protein PtsN	ptsN	1.2445
Dshi_3583	sigma 54 modulation protein/ribosomal protein S30EA		0.9962
Dshi_3590	NADH dehydrogenase (ubiquinone)		1.0294
Dshi_3796	oligopeptide/dipeptide ABC transporter, ATPase subunit		-0.8188
Dshi_3801	catalase/peroxidase HPI	katG	0.825
Dshi_3843	hypothetical protein		-0.9987
Dshi_4117	dTDP-4-dehydrorhamnose reductase	rfbB	0.8014
Dshi_4119	NAD-dependent epimerase/dehydratase	rfbD	0.9106
Dshi_4121	glycosyl transferase family protein		0.8204
Dshi_4129	polysaccharide biosynthesis protein		0.8537
Dshi_4134	glycosyltransferase family 28 protein		0.9695
Dshi_4137	hypothetical protein		0.9064
