# Supplementary material for: FnrL and Three Dnr Regulators Are Used for the Metabolic Adaptation to Low Oxygen Tension in Dinoroseobacter shibae
Source: Front Microbiol. 2017 Apr 20;8:642. doi: 10.3389/fmicb.2017.00642 (PMC5398030; doi:10.3389/fmicb.2017.00642)
Supplement: Supplementary file 2 [file Table2.xlsx]

## Sheet: Regulon definition
Table S2: Defined regulons for D. shibae DnrD, DnrE and DnrF. Log2 fold changes in gene transciption measured for the mutant strains DS002 (ΔdnrD), DS003 (ΔdnrE) and DS004 (ΔdnrF) were compared to those of the wildtype strain. Values were obtained in a aerobic to anaerobic shift experiment 60 min after the shift. A fold change cut off of 0.8 and a P-value smaller 0.05 were applied. Green backgrou…
Locus Tag	Description	Gene Name	log2 fold change	Binding site
DnrD regulon
Dshi_0008	condensin subunit Smc		-0.9169
Dshi_0109	auxin efflux carrier		-0.8026
Dshi_0205	sulfite exporter tauE/safE-like protein		-0.8828
Dshi_0234	type I secretion target repeat protein		1.1836
Dshi_0238	YtoQ family protein		-0.8592
Dshi_0432	arginine deiminase	arcA	-0.9849
Dshi_0433	ornithine carbamoyltransferase	arcB	-1.1974
Dshi_0600	MORN repeat-containing protein		-0.8194
Dshi_0677	Sulfotransferase family		1.0458	TTCATAGACCGCAA
Dshi_0683	heat shock protein Hsp20	ibpAB	0.8233
Dshi_0704	DegT/DnrJ/EryC1/StrS aminotransferase		-0.9342
Dshi_0819	lipoprotein, putative		0.8404
Dshi_0840	MerR family transcriptional regulator		0.8269
Dshi_0862	extracellular ligand-binding receptor		-1.0339
Dshi_1014	CBS domain-containing protein		0.8592
Dshi_1051	MmgE/PrpD family protein		-1.1132
Dshi_1099	peptide methionine sulfoxide reductase	msrA	1.1428
Dshi_1101	hypothetical protein		1.0167
Dshi_1130	SAF domain-containing protein		3.0048	TTGACCAGTATCAG
Dshi_1131	hypothetical protein		5.149
Dshi_1132	hypothetical protein		5.3005
Dshi_1351	hypothetical protein		0.8223
Dshi_1355	binding-protein-dependent transport systems inner membrane component		-0.8104
Dshi_1366	beta alanine--pyruvate transaminase		-0.903	TTGCACTTCGGAAA
Dshi_1384	permease protein of ABC transporter		-0.9772	TTGAGTATCGCGCA
Dshi_1527	hypothetical protein		0.8292	TTCCGGACTATTAA
Dshi_1528	yicC family protein		-0.8079
Dshi_1560	hypothetical protein		-0.8573
Dshi_1595	Polyphosphate kinase 2		-0.8517
Dshi_1603	thioesterase superfamily protein		-0.8055
Dshi_1621	ribokinase-like domain-containing protein		1.2819
Dshi_1773	peptidase M48 Ste24p		0.8349
Dshi_1882	GCN5-related N-acetyltransferase		-0.9352
Dshi_1885	monooxygenase FAD-binding		-0.8553
Dshi_1919	hypothetical protein		-0.8425
Dshi_1941	NMT1/THI5-like domain-containing protein		-0.8167
Dshi_1960	type I phosphodiesterase/nucleotide pyrophosphatase		0.892
Dshi_1963	Beta-ketoacyl synthase		1.099
Dshi_2102	DNA methylase N-4/N-6 domain-containing protein		-0.805
Dshi_2116	sarcosine oxidase delta subunit family protein		-0.8559
Dshi_2242	histidinol dehydrogenase	hisD	-0.9338
Dshi_2467	mucin-associated surface protein (MASP)		-1.0699
Dshi_2638	hypothetical protein		1.0612
Dshi_2652	hypothetical protein		1.0748
Dshi_2662	extracellular solute-binding protein		0.4907
Dshi_2691	hydroxyacylglutathione hydrolase		-0.8331
Dshi_2749	di-haem cytochrome c peroxidase		-0.9103
Dshi_2788	beta-lactamase domain-containing protein		-0.8614
Dshi_2819	hypothetical protein		-1.2495
Dshi_2835	rhomboid family protein		-0.8347
Dshi_2964	basic membrane lipoprotein		-0.8033
Dshi_3096	hypothetical protein		1.506
Dshi_3172	cytochrome d1 heme region	nirN	-1.0219
Dshi_3173	radical SAM domain-containing protein	nirJ	-1.2839
Dshi_3174	AsnC family transcriptional regulator	nirH	-1.2771
Dshi_3175	AsnC family transcriptional regulator	nirG	-1.2295
Dshi_3177	cytochrome d1 heme region	nirF	-1.1944
Dshi_3178	hypothetical protein	nirC	-1.1774
Dshi_3179	uroporphyrin-III C-methyltransferase	nirE	-1.203
Dshi_3180	hydroxylamine reductase	nirS	-1.5972	TTAACCAAAGTCAA
Dshi_3182	NnrS family protein		-1.4422
Dshi_3183	nitric oxide reductase, small subunit	norC	-2.1473	TTGACGTTGGTTAA
Dshi_3184	nitric-oxide reductase	norB	-1.9005
Dshi_3185	ATPase	norQ	-1.2302
Dshi_3190	5-aminolevulinate synthase	hemA	-2.0755	TTGACGTTGGTTAA
Dshi_3191	Crp/FNR family transcriptional regulator	dnrE	-1.5653	TTAACCAACGTCAA
Dshi_3192	hypothetical protein		-0.932	TTAACAAAAGTCAA
Dshi_3170	NnrU		0.0429
Dshi_3243	hypothetical protein		-0.953
Dshi_3270	CRP/FNR family transcriptional regulator	dnrF	-3.4051	TTGATGCAGGTCAA
Dshi_3388	lipopolysaccharide biosynthesis protein		0.8059
Dshi_3408	TPR repeat-containing protein	cycH	0.9379
Dshi_3466	DNA mismatch repair protein MutS	mutS	-1.0148
Dshi_3479	4-hydroxybenzoate 3-monooxygenase	pobA	-0.8749
Dshi_3518	chlorophyllide reductase subunit Y	bchY	-0.3311
Dshi_3580	core-2/I-branching enzyme family protein		0.8943
Dshi_3595	ErfK/YbiS/YcfS/YnhG family protein		-1.0416
Dshi_3666	hypothetical protein		0.8386
Dshi_3734	transposase IS116/IS110/IS902 family protein		-0.8146
Dshi_3858	protein of unknown function DUF940 membrane lipoprotein putative		-1.1708
Dshi_4084	resolvase domain-containing protein		0.8028
Dshi_4138	hypothetical protein		1.1531
Dshi_4139	GDP-mannose 4,6-dehydratase		0.8343
Dshi_4141	hypothetical protein	gmd	1.1057
Dshi_4186	ABC transporter related		1.1529
DnrE regulon
Dshi_0260	50S ribosomal protein L11	rplK	0.9194	TTCGGATGCTGTAA
Dshi_0294	ribosomal protein S17	rpsQ	0.8175
Dshi_0374	hypothetical protein		0.9636
Dshi_0934	transposase IS3/IS911 family protein		1.5356
Dshi_0949	gamma-glutamyl kinase		0.9467
Dshi_1096	lipolytic enzyme, G-D-S-L		0.8667
Dshi_1544	3-hydroxybutyrate dehydrogenase		-0.8229
Dshi_1550	LuxR family transcriptional regulator		-0.9562
Dshi_1551	3-dehydroquinate dehydratase		-0.8148
Dshi_1872	soluble aldose sugar dehydrogenase		0.8175	TTGAGACCAAAGAA
Dshi_2030	hypothetical protein		1.1585	TTTGGGAGGACGAA
Dshi_2186	30S ribosomal protein S6	rpsF	0.8621
Dshi_2187	30S ribosomal protein S18	rpsR	0.5572
Dshi_2188	50S ribosomal protein L9	rplI	0.8823
Dshi_2488	XRE family transcriptional regulator		0.9332
Dshi_2584	hypothetical protein		0.8086
Dshi_2585	copper(I)-binding protein		1.1747
Dshi_3123	tricarboxylic transport TctC		1.1641
Dshi_3300	MarR family transcriptional regulator		1.4634
Dshi_3317	phosphoserine aminotransferase	serC	-0.9593
Dshi_3318	D-3-phosphoglycerate dehydrogenase	serA	-0.8939
Dshi_3319	metallophosphoesterase		-0.2695
Dshi_3326	TRAP dicarboxylate transporter, DctP subunit	dctP	0.8489
Dshi_3338	penicillin-insensitive murein endopeptidase	mepA	-0.8286
Dshi_3610	hypothetical protein		1.204
Dshi_3655	TRAG family protein	virD4	1.1632
Dshi_3661	integrase family protein		1.1448
Dshi_3664	hypothetical protein		0.9734
Dshi_3781	ErfK/YbiS/YcfS/YnhG family protein		-0.8537
Dshi_3792	extracellular solute-binding protein		0.8476
Dshi_3799	HupE/UreJ protein		-1.41
Dshi_3800	HupE/UreJ protein		-1.0047
Dshi_3805	putative monovalent cation/H+ antiporter subunit A	phaA	-0.907	TTGATGATGTGAAA
Dshi_3806	putative monovalent cation/H+ antiporter subunit C	phaC	-0.95
Dshi_3808	putative monovalent cation/H+ antiporter subunit E	phaE	-0.8831
Dshi_3809	multiple resistance and pH regulation protein F	phaF	-0.8097
Dshi_3810	monovalent cation/proton antiporter, MnhG/PhaG subunit	phaG	-1.0598
Dshi_3832	glucosylglycerol-phosphate synthase		-0.8279
Dshi_3842	hypothetical protein		-0.8437
Dshi_3877	thiamine biosynthesis protein ThiC	thiC	0.8638
Dshi_3917	hypothetical protein		-1.0297
Dshi_3989	relaxase/mobilization nuclease family protein		1.0963
Dshi_4105	resolvase domain-containing protein	repB	0.8055
Dshi_4157	monooxygenase protein, putative		-1.5625
Dshi_4161	MltA-interacting MipA family protein		-1.8531
Dshi_4163	binding-protein-dependent transport systems inner membrane component		-1.5471
Dshi_4165	NMT1/THI5-like domain-containing protein		-3.2252
Dshi_4168	CDP-alcohol phosphatidyltransferase		-1.5521
Dshi_4169	Cytochrome b561/ferric reductase transmembrane		-1.4591
Dshi_4177	acetamidase/formamidase		-0.8061
Dshi_4181	Phospholipase D-nuclease		-1.0117
Dshi_4196	gamma-glutamyl transferase	ggt	-0.9748
Dshi_4209	glycerophosphoryl diester phosphodiesterase	ugpQ	-1.7511
Dshi_4210	PilT domain-containing protein		-1.134
Dshi_4211	glucosamine--fructose-6-phosphate aminotransferase GlmS		-0.9908
Dshi_4214	initiator RepB protein	PepB	-1.4748
Dshi_4215	hypothetical protein	parA	-1.0356
Dshi_4222	hypothetical protein		-4.5009
Dshi_4223	Ferritin Dps family protein		-3.1703
Dshi_4224	hypothetical protein		-5.8738
Dshi_4225	hypothetical protein		-4.4844
Dshi_4226	hypothetical protein		-0.9951
DnrF regulon
Dshi_0209	glmZ(sRNA)-inactivating NTPase		0.8221
Dshi_0281	YHS domain-containing protein		0.8011
Dshi_0450	coenzyme PQQ biosynthesis protein A	pqqA	0.8224
Dshi_0473	S-(hydroxymethyl)glutathione dehydrogenase		0.9039	TTTCACCTGTCCAA
Dshi_0476	Pyrrolo-quinoline quinone	gcd	0.8376
Dshi_0574	hemin-degrading family protein	hmuS	-0.8116
Dshi_0686	regulatory protein, putative	nosR1	0.9561
Dshi_0882	binding-protein-dependent transport systems inner membrane component		-0.8149	TTCGTGGGCATCAA
Dshi_1035	TRAP dicarboxylate transporter- DctP subunit		-1.0612
Dshi_1050	hypothetical protein		-0.8336
Dshi_1053	binding-protein-dependent transport systems inner membrane component		-0.9587
Dshi_1054	binding-protein-dependent transport systems inner membrane component		-0.9162
Dshi_1116	hypothetical protein		-0.9657
Dshi_1486	BCCT transporter		-0.9092
Dshi_1543	patatin		-0.8662
Dshi_1614	protein of unknown function DUF853 NPT hydrolase putative	yjgR	-0.8058
Dshi_1633	BadM/Rrf2 family transcriptional regulator	iscR	-0.8577	TTGACGAATTCAAT
Dshi_1764	esterase/lipase-like protein		-0.8435
Dshi_2174	HK97 family phage major capsid protein		0.9124
Dshi_2404	glycyl-tRNA synthetase subunit alpha	glyQ	-0.8323
Dshi_2411	putative GTP cyclohydrolase		-0.8206
Dshi_2667	ABC transporter related		1.0632
Dshi_2674	two component LuxR family transcriptional regulator	exa	0.8608
Dshi_2708	PAS/PAC sensor hybrid histidine kinase		-1.0102	TTGCATATATTGCAA
Dshi_3018	hypothetical protein		-0.9145
Dshi_3186	von Willebrand factor type A		1.1731	TTCCTCAACCTCAA
Dshi_3187	cytochrome c oxidase subunit III		1.1909	TTTCTCGTGATAAA
Dshi_3188	nitric oxide reductase F protein, putative		1.1223
Dshi_3196	ABC transporter related	nosF	0.8685	CTGATCTATGACAA
Dshi_3197	nitrous oxide maturation protein NosY	nosY	1.2045
Dshi_3198	NosL family protein	nosL	1.4542
Dshi_3269	L-carnitine dehydratase/bile acid-inducible protein F		0.8129	TTCGATCCTGAAAA
Dshi_3334	ATP-dependent DNA helicase RecQ	recQ	-0.8328
Dshi_3478	4-carboxymuconolactone decarboxylase	pcaC	-0.9833
Dshi_3757	IS5 family transposase OrfA		-0.8309
Dshi_3866	glycosyl transferase group 1		-0.8566
Dshi_4114	dTDP-4-dehydrorhamnose 3,5-epimerase		-0.873
Dshi_4125	hypothetical protein		-0.8441
