# Supplementary material for: FnrL and Three Dnr Regulators Are Used for the Metabolic Adaptation to Low Oxygen Tension in Dinoroseobacter shibae
Source: Front Microbiol. 2017 Apr 20;8:642. doi: 10.3389/fmicb.2017.00642 (PMC5398030; doi:10.3389/fmicb.2017.00642)
Supplement: Supplementary file 3 [file Table3.xlsx]

## Sheet: Anaerobic Metabolism
Table S3: Identification of genes controlled by FnrL, DnrD, DnrE and DnrF using transciptomics. Log2-fold changes of indicated D. shibae strains were compared to the wildtype strain, all grown under aerobic (+ O2) and anaerobic conditions (-O2). Green background indicates an acitivation, red a repression of transcription. Obtainded data were sorted after the function of the regulated genes. Genes…
	Locus Tag	Gene	EC number	Product
					wt -O2 vs. wt +O2	ΔfnrL-O2 vs. wt -O2	ΔdnrD -O2 vs. wt -O2	ΔdnrE -O2 vs. wt -O2	ΔdnrF -O2 vs. wt -O2
Primary dehydrogenases
glucose-6-P dehydrogenase	Dshi_1684	zwf	1.1.1.49	glucose-6-phosphate dehydrogenase	-0.0671	0.1008	-0.3263	0.3518	0.0697
gluconate-6-P dehydrogenase	Dshi_2072			gluconate 2-dehydrogenase (acceptor)	-0.6873	-0.1874	-0.4825	0.0906	-0.0877
	Dshi_3895			gluconate 2-dehydrogenase (acceptor)	0.3111	-0.0607	0.1499	0.0379	0.0943
L-lactate dehydrogenase	Dshi_0948	lldD2		L-lactate dehydrogenase (cytochrome)	0.4449	0.7938	1.3859	2.1863	0.9025
	Dshi_2484	lldD1	1.1.2.3	L-lactate dehydrogenase (cytochrome)	-0.3848	-0.238	-0.4782	-0.4686	-0.4728
D-lactate dehydrogenase	Dshi_1361	dld		D-lactate dehydrogenase (cytochrome)	0.3295	-0.2338	-0.4645	-0.2011	-0.177
succinate dehydrogenase	Dshi_2861	sdhB	1.3.99.1	succinate dehydrogenase	0.5701	1.3466	0.3999	0.3199	0.2864
	Dshi_2865	sdhA	1.3.99.1	succinate dehydrogenase	0.9546	1.0317	0.3786	0.3244	0.3525
glycerol-3-P dehydrogenase	Dshi_3830	gpsA		glycerol-3-phosphate dehydrogenase (NAD(P)(+))	-0.4388	0.0274	-0.0439	0.0624	0.0869
NADH-dehydrogenase	Dshi_1307	nuoA	1.6.5.3,1.6.99.5	NADH:ubiquinone reductase (H+-translocating),NADH dehydrogenase (quinone)	0.7115	1.0658	0.3359	0.3296	0.4035
	Dshi_1308	nuoB	1.6.99.5	NADH dehydrogenase (quinone)	0.5844	1.2324	0.5805	0.4779	0.5878
	Dshi_1309	nuoC	1.6.99.5	NADH dehydrogenase (quinone)	0.79	1.0394	0.2185	0.2539	0.2205
	Dshi_1310			hypothetical protein	0.8093	0.5765	0.1833	0.0664	0.1347
	Dshi_1311	nuoD	1.6.99.5	NADH dehydrogenase (quinone)	0.8148	0.7164	0.1233	0.199	0.2577
	Dshi_1312			hypothetical protein	1.1094	0.9662	0.1957	-0.0751	0.2056
	Dshi_1313	nuoE	1.6.5.3,1.6.99.5	NADH:ubiquinone reductase (H+-translocating),NADH dehydrogenase (quinone)	0.8283	0.9757	0.3588	0.2448	0.2821
	Dshi_1314			hypothetical protein	0.4032	1.1846	0.4257	0.3303	0.4617
	Dshi_1315			hypothetical protein	0.4021	1.0418	0.427	0.0618	0.5037
	Dshi_1316	nuoF	1.6.5.3,1.6.99.5	NADH:ubiquinone reductase (H+-translocating),NADH dehydrogenase (quinone)	0.2185	1.2885	0.4112	0.2279	0.3971
	Dshi_1317			hypothetical protein	0.348	1.7119	0.8892	0.544	0.9221
	Dshi_1318			hypothetical protein	0.3142	1.6133	0.8787	0.7759	0.8977
	Dshi_1319			hypothetical protein	0.3681	1.4591	0.8251	0.7562	0.5522
	Dshi_1320	nuoG	1.6.5.3,1.6.99.5	NADH:ubiquinone reductase (H+-translocating),NADH dehydrogenase (quinone)	0.3269	1.6564	0.93	0.5259	0.8426
	Dshi_1321	nuoH	1.6.99.5	NADH dehydrogenase (quinone)	0.927	0.9699	0.3816	0.388	0.4146
	Dshi_1322	nuoI	1.6.99.5	NADH dehydrogenase (quinone)	1.0389	0.7064	0.1416	0.209	0.1294
	Dshi_1323			carboxymuconolactone decarboxylase	0.9053	0.9087	0.3576	0.1292	0.297
	Dshi_1324	nuoJ	1.6.99.5	NADH dehydrogenase (quinone)	0.5431	1.4891	0.7561	0.399	0.6463
	Dshi_1325			hypothetical protein	0.4097	1.4981	0.8319	0.5989	0.7076
	Dshi_1326	nuoK	1.6.99.5	NADH dehydrogenase (quinone)	0.6743	1.3981	0.7642	0.3515	0.7357
	Dshi_1327	nuoL	1.6.99.5	NADH dehydrogenase (quinone)	0.7278	1.1561	0.3982	0.485	0.4922
	Dshi_1328	nuoM	1.6.5.3,1.6.99.5	NADH:ubiquinone reductase (H+-translocating),NADH dehydrogenase (quinone)	0.8325	1.2487	0.5447	0.3524	0.5382
	Dshi_1329	nuoN	1.6.99.5	NADH dehydrogenase (quinone)	0.8743	1.2122	0.3826	0.0513	0.3138
	Dshi_3805	phaA		putative monovalent cation/H+ antiporter subunit A	0.5779	-0.3738	-0.2286	-0.907	0.0664
	Dshi_3806	phaC		putative monovalent cation/H+ antiporter subunit C	0.154	0.1589	0.1323	-0.95	0.4035
	Dshi_3807	phaD		putative monovalent cation/H+ antiporter subunit D	0.1972	0.3514	0.3145	-0.7554	0.642
	Dshi_3808	phaE		putative monovalent cation/H+ antiporter subunit E	0.4422	-0.0258	0.0238	-0.8831	0.381
Electron transfer
cytochrom bc1	Dshi_3276	petC		cytochrome c1	-0.0961	1.207	0.5003	0.0583	0.4274
	Dshi_3277	petB		cytochrome b/b6 domain-containing protein	-0.1492	1.3667	0.6041	0.1702	0.5315
	Dshi_3278			ubiquinol-cytochrome c reductase, iron-sulfur subunit	-0.5048	1.4889	0.7154	0.0864	0.7504
Terminale oxidases
cbb3-type cytochrome c oxidase	Dshi_0661	fixN	1.9.3.1	cytochrome-c oxidase	2.7513	-3.6904	0.2263	-0.5871	0.4337
	Dshi_0662	fixO	1.9.3.1	cytochrome-c oxidase	2.9979	-4.1144	0.605	-0.3034	0.58
	Dshi_0663	fixQ	1.9.3.1	cytochrome-c oxidase	3.011	-3.5572	0.602	-0.1107	0.6828
	Dshi_0664	fixP	1.9.3.1	cytochrome-c oxidase	3.2707	-3.6761	0.5111	-0.3244	0.5426
	Dshi_0665	fixG		cytochrome c oxidase cbb3 type accessory protein FixG	2.7382	-1.8311	0.2308	0.0574	0.3038
	Dshi_0666	fixH		FixH family protein	3.307	-1.1189	0.2889	-0.0356	0.2693
	Dshi_0667	fixI	3.6.3.4	Cu2+-exporting ATPase	2.6333	-0.7219	0.5367	0.2911	0.4487
	Dshi_0668	fixS		cytochrome oxidase maturation protein, cbb3-type	1.2999	-0.1109	0.5169	0.4112	0.2189
aa3-type cytochrome c oxidase	Dshi_1140	ctaC	1.9.3.1	cytochrome-c oxidase	-2.4065	2.974	0.0481	0.3603	0.1067
	Dshi_1141	ctaB	2.5.1.-	protoheme IX farnesyltransferase	-1.7438	2.9472	-0.2612	-0.0038	-0.1705
	Dshi_1142			hypothetical protein	-1.6602	2.7562	-0.0042	-0.041	-0.0392
	Dshi_1143	ctaG		cytochrome c oxidase assembly protein	-1.4602	2.631	0.0408	0.1591	-0.092
	Dshi_1144	ctaE	1.9.3.1	cytochrome-c oxidase	-1.9214	3.4322	0.3062	0.1632	0.0953
	Dshi_2383	ctaD	1.9.3.1	cytochrome-c oxidase	-0.5339	1.5145	-0.5367	-1.0391	-0.3339
	Dshi_3891	ccoN		cytochrome c oxidase subunit I type	0.4636	-0.4354	-0.2359	-0.4998	-0.0356
	Dshi_3892	ccoO		cytochrome c oxidase subunit II	0.0033	-0.0279	-0.1296	-0.2023	0.0438
carbon monoxide oxidation	Dshi_1209	coxC		putative integral membrane sensor protein	-0.3317	0.273	0.0582	-0.2029	0.1737
	Dshi_1210	coxM	1.2.7.4	molybdopterin dehydrogenase FAD-binding	0.4248	-0.0724	0.0465	0.124	0.0035
	Dshi_1211	coxS	1.2.7.4	2Fe-2S iron-sulfur cluster binding domain-containing protein	0.5104	-0.276	-0.2952	-0.1437	-0.1402
	Dshi_1212	coxL	1.2.7.4	carbon-monoxide dehydrogenase, large subunit	0.7729	-0.3253	-0.2715	-0.0603	-0.2946
	Dshi_1213	coxD		ATPase	0.3139	-0.3297	-0.2598	0.0149	-0.3189
	Dshi_1214	coxE		VWA containing CoxE family protein	0.2245	-0.0179	0.0294	-0.0275	0.2342
	Dshi_1215	coxF		hypothetical protein	0.0201	0.0359	-0.0194	0.1436	0.1863
	Dshi_2658			molybdopterin dehydrogenase FAD-binding	-1.9113	0.2668	1.2916	-0.063	1.7657
	Dshi_2659	coxL	1.2.7.4	aldehyde oxidase and xanthine dehydrogenase molybdopterin binding	-1.9996	0.1811	1.195	0.1857	1.7501
	Dshi_2660		1.2.7.4	2Fe-2S iron-sulfur cluster binding domain-containing protein	-1.9864	0.3084	1.2709	0.3677	1.6175
191kb plasmid	Dshi_3719		1.3.99.8	aldehyde oxidase and xanthine dehydrogenase molybdopterin binding	0.2449	-0.1848	-0.1307	-0.0762	-0.2588
	Dshi_3720	coxM	1.3.99.8	molybdopterin dehydrogenase FAD-binding	0.3186	-0.203	-0.2043	0.1169	-0.1885
	Dshi_3721	coxS	1.3.99.8	2Fe-2S iron-sulfur cluster binding domain-containing protein	0.1644	0.1181	-0.038	0.0124	0.0456
72kb plasmid	Dshi_4200		1.2.7.4	carbon-monoxide dehydrogenase (acceptor)	0.2376	-0.21	0.0311	-0.4017	-0.0606
	Dshi_4201		1.2.7.4	2Fe-2S iron-sulfur cluster binding domain-containing protein	-0.0397	-0.0504	0.1376	-0.3118	0.0546
	Dshi_4202	coxM	1.2.7.4	carbon-monoxide dehydrogenase (acceptor)	0.0929	-0.1838	-0.0108	-0.339	0.0637
	Dshi_4203	coxS		TRAP dicarboxylate transporter- DctP subunit	-0.3075	-0.2543	-0.2534	-0.4711	-0.3519
	Dshi_4204	coxL		hypothetical protein	-0.3653	-0.0483	0.0542	-0.0104	0.0979
Quinol oxidase	Dshi_2688		1.10.3.14	cytochrome bd ubiquinol oxidase subunit I	0.483	0.0554	0.1671	0.2601	0.0251
	Dshi_2689	cydB	1.10.3.14	cytochrome bd ubiquinol oxidase subunit II	0.3851	0.3189	0.1286	0.3112	0.0228
DMSO degradation	Dshi_2320	dmdA	2.1.1.269	putative dimethyl sulfoniopropionate demethylase	-0.6782	0.0729	-0.215	-0.1502	0.122
	Dshi_2680	gcvP	1.4.4.2	glycine dehydrogenase	0.2971	0.0877	-0.2024	-0.3019	-0.5174
	Dshi_2681	gcvH		glycine cleavage system protein H	-0.4946	0.4553	-0.146	-0.2386	-0.3288
	Dshi_2682	gcvT	2.1.2.10	glycine cleavage system T protein	-0.709	0.1912	-0.0661	-0.0087	-0.2606
Nitrate respiration and denitrification	Dshi_3161	napC		NapC/NirT cytochrome c domain-containing protein	2.5669	-0.0204	2.3527	1.1256	2.3971
	Dshi_3162	napB		nitrate reductase cytochrome c-type subunit (NapB)	2.2916	0.0183	2.3462	1.0898	2.1634
	Dshi_3163	napH		quinol dehydrogenase membrane component	1.9782	-0.3115	2.3422	1.3866	2.2351
	Dshi_3164	napG		MauM/NapG family ferredoxin-type protein	2.3886	-0.1708	2.3306	1.1418	2.3
	Dshi_3165	napA		periplasmic nitrate reductase NapA	2.6015	-0.5722	1.9363	0.8105	1.786
	Dshi_3166	napD		NapD family protein	1.9431	-0.4028	2.1938	0.9488	2.0397
	Dshi_3167	napF		ferredoxin-type protein NapF	0.3692	1.4386	1.3993	1.3771	1.4466
	Dshi_3172	nirN	1.7.2.1	nitrite reductase (NO-forming)	4.6687	-2.1138	-1.0219	0.0808	0.6241
	Dshi_3173	nirJ		radical SAM domain-containing protein	5.4291	-2.458	-1.2839	-0.0586	0.484
	Dshi_3174	nirH		AsnC family transcriptional regulator	5.8347	-1.9135	-1.2771	0.0681	0.4549
	Dshi_3175	nirG		AsnC family transcriptional regulator	5.2987	-1.7131	-1.2295	-0.0086	0.464
	Dshi_3176	nirD		AsnC family transcriptional regulator	4.935	-1.6022	-0.8227	0.4062	0.9465
	Dshi_3177	nirF		cytochrome cd1	6.0849	-2.3699	-1.1944	0.0806	0.57
	Dshi_3178	nirC		hypothetical protein	6.042	-2.4017	-1.1774	0.1609	0.5038
	Dshi_3179	nirE	2.1.1.107	uroporphyrinogen-III C-methyltransferase	6.2689	-2.3215	-1.203	-0.0675	0.7179
	Dshi_3180	nirS		nitrite reductase precursor	8.7785	-2.2369	-1.5972	-0.0052	0.3353
	Dshi_3181	nosR2		FMN-binding domain-containing protein
	Dshi_3182			NnrS family protein	5.0934	-2.5614	-1.4422	-0.2977	0.108
	Dshi_3183	norC		nitric oxide reductase, small subunit	7.6843	-1.7843	-2.1473	0.0734	0.3638
	Dshi_3184	norB		nitric-oxide reductase	7.5437	-2.2479	-1.9005	0.0061	0.5671
	Dshi_3185	norQ		nitric oxide reductase Q protein	5.6836	-2.155	-1.2302	0.1925	0.7735
	Dshi_3186	norD		von Willebrand factor type A	5.3466	-1.935	-0.7789	0.642	1.1731
	Dshi_3187	norE		cytochrome c oxidase subunit III	2.8329	-0.8775	-0.0862	0.5583	1.1909
	Dshi_3188			nitric oxide reductase F protein, putative	2.4337	-1.0304	0.0088	0.7033	1.1223
	Dshi_3193	nosR3		FMN-binding domain-containing protein	5.2951	-1.4254	-0.9632	-0.8655	0.3024
	Dshi_3194	nosZ	1.7.2.4,1.7.99.6	nitrous-oxide reductase,nitrous-oxide reductase	7.3457	-1.0288	0.1837	-0.1325	0.9184
	Dshi_3195	nosD		periplasmic copper-binding	4.0042	-1.3949	-0.3482	-0.3277	0.6349
	Dshi_3196	nosF		ABC transporter related	4.4437	-0.7969	0.0084	-0.2117	0.8685
	Dshi_3197	nosY		nitrous oxide maturation protein NosY	3.8849	-0.6396	0.2119	0.222	1.2045
	Dshi_3198	nosL		NosL family protein	3.0263	-0.2006	0.7477	0.6364	1.4542
	Dshi_3199	nosX		ApbE family lipoprotein	2.5637	-0.1104	0.6964	0.919	1.4198
ATP synthesis
	Dshi_0435	atpD1	3.6.3.14	H+-transporting two-sector ATPase	0.3465	0.0346	-0.4209	0.1305	-0.1871
	Dshi_0436	atpC2	3.6.3.14	H+-transporting two-sector ATPase	0.4161	0.1367	-0.4721	-0.5212	-0.2086
	Dshi_0437			F0F1-ATPase subunit, putative	0.8755	0.2364	-0.2702	-0.1039	-0.2219
	Dshi_0438			hypothetical protein	0.9599	0.412	-0.3423	-0.0473	-0.0871
	Dshi_0439	atpB2	3.6.3.14	H+-transporting two-sector ATPase	0.4564	0.2268	-0.2974	-0.1832	-0.2572
	Dshi_0440	atpE1	3.6.3.14	H+-transporting two-sector ATPase	0.5459	0.4751	-0.1808	-0.1404	-0.3632
	Dshi_0441	atpF1	3.6.3.14	H+-transporting two-sector ATPase	0.694	0.3892	-0.437	-0.0181	-0.3297
	Dshi_0442	atpA2	3.6.3.14	H+-transporting two-sector ATPase	0.1772	0.5281	-0.2103	0.0811	-0.1267
	Dshi_0443	atpG1	3.6.3.14	H+-transporting two-sector ATPase	0.4948	0.0332	-0.078	-0.1385	-0.2036
	Dshi_0444			hypothetical protein	0.1919	0.172	-0.2285	-0.2176	-0.265
	Dshi_0445			hypothetical protein	0.0265	-0.062	-0.4473	-0.115	-0.0554
	Dshi_2933	atpC1	3.6.3.14	H+-transporting two-sector ATPase	-1.6309	1.3724	0.4582	0.0726	0.3159
	Dshi_2934	atpD2	3.6.3.14	H+-transporting two-sector ATPase	-1.9021	1.5812	0.5111	0.1691	0.3324
	Dshi_2935	atpG2	3.6.3.14	H+-transporting two-sector ATPase	-1.6134	1.2393	0.1631	-0.1848	0.1907
	Dshi_2936	atpA1	3.6.3.14	H+-transporting two-sector ATPase	-1.7822	1.0404	0.1658	-0.0271	0.1848
	Dshi_2937	atpH		ATP synthase delta chain	-2.0789	1.0266	0.0553	-0.1996	-0.0986
	Dshi_3027	atpF2	3.6.3.14	H+-transporting two-sector ATPase	-2.4409	1.4656	0.5953	0.1139	0.507
	Dshi_3028	atpX	3.6.3.14	H+-transporting two-sector ATPase	-2.2812	1.4759	0.6187	0.1773	0.3384
	Dshi_3029	atpE2	3.6.3.14	H+-transporting two-sector ATPase	-2.1252	1.5068	0.4467	-0.1666	0.3846
	Dshi_3030	atpB1	3.6.3.14	H+-transporting two-sector ATPase	-1.4648	0.8584	-0.2615	-0.3572	-0.4789
	Dshi_3031	atpI		ATP synthase F0, subunit I	-1.5706	0.6881	0.1579	-0.3839	0.0487
Cofactors
ubichinone biosynhesis pathway	Dshi_3100	ubiA	2.5.1.39	4-hydroxybenzoate polyprenyltransferase	-0.2231	-0.0993	-0.1679	-0.0744	-0.2084
	Dshi_3716			UbiD family decarboxylase	0.1252	-0.2902	0.0868	-0.0596	0.6626
	Dshi_3367	ubiB		2-polyprenylphenol 6-hydroxylase	0.0279	0.4268	-0.2638	-0.2716	-0.1279
ubichinone biosynhesis pathway	Dshi_3400	ubiG	2.1.1.222 2.1.1.64	ubiquinone biosynthesis O-methyltransferase	-0.2503	-0.1631	0.0903	-0.1722	0.1825
	Dshi_3550	ubiG	2.1.1.222 2.1.1.64	3-demethylubiquinone-9 3-methyltransferase	-0.3284	0.2069	-0.1231	-0.1455	-0.0669
	Dshi_0062	ubiH	1.14.13.-	UbiH/UbiF/VisC/COQ6 family ubiquinone biosynthesis hydroxylase	0.1977	0.4171	0.1524	0.2857	0.3713
	Dshi_2392		1.14.13.-	2-octaprenyl-6-methoxyphenyl hydroxylase	-0.0847	1.0978	0.1971	0.3328	0.0963
	Dshi_3368	ubiE	2.1.1.163 2.1.1.201	ubiquinone/menaquinone biosynthesis methyltransferase	0.0507	0.5569	-0.0053	-0.0198	-0.1699
cytochrome c-type biogenesis	Dshi_1758	ccmE		cytochrome c-type biogenesis protein CcmE	0.0067	0.7803	0.2949	0.1201	0.2382
	Dshi_1853	ccmC		heme exporter protein CcmC	0.8314	0.7376	0.2986	0.3634	0.4003
	Dshi_1854	ccmB		heme exporter protein CcmB	-0.4128	0.6168	0.2194	0.3681	0.2295
	Dshi_1855	ccmA	3.6.3.41	cytochrome c biogenesis protein CcmA	-0.7242	0.3156	0.1209	0.2393	0.1635
	Dshi_3775	ccmF		cytochrome c-type biogenesis protein CcmF	0.1161	-0.0349	-0.3284	-0.4084	-0.2364
	Dshi_3776	ccmG		periplasmic protein thiol--disulphide oxidoreductase DsbE	0.2794	-0.2318	-0.687	-0.4869	-0.7518
	Dshi_3777	ccmH		cytochrome C biogenesis protein	-0.0048	-0.0453	-0.5613	-0.5991	-0.6537
	Dshi_3778	ccmI		TPR repeat-containing protein	0.1633	-0.185	-0.638	-0.5529	-0.5532
molybdenum	Dshi_1801	moaC	4.6.1.17	molybdenum cofactor biosynthesis protein C	-0.4661	0.4209	-0.0857	0.0009	-0.1162
	Dshi_1290	moaA	4.1.99.22	molybdenum cofactor biosynthesis protein A	-0.4951	0.6703	-0.665	-0.4298	-0.5803
	Dshi_3089	moaB		molybdenum cofactor biosynthesis protein B	0.1222	0.1977	-0.2858	-0.3214	-0.3181
	Dshi_2277	moeA	2.10.1.1	molybdenum cofactor synthesis domain-containing protein	1.3305	-1.1759	0.7563	0.2635	0.4923
	Dshi_1802	moeA	2.10.1.1	molybdenum cofactor synthesis domain-containing protein	-0.986	0.7118	0.2066	0.1637	0.2826
cytochrome cd1	Dshi_3177	nirF		cytochrome d1 heme region	6.0849	-2.3699	-1.1944	0.0806	0.57
pyrroloquinoline quinone biosynthesis	Dshi_0450	pqqA		coenzyme PQQ biosynthesis protein A	-2.302	0.2264	0.3599	-0.7184	0.8224
	Dshi_0451	pqqB		pyrroloquinoline quinone biosynthesis protein PqqB	-0.3751	-0.0888	-0.1879	0.0095	0.0852
	Dshi_0452	pqqC	1.3.3.11	pyrroloquinoline quinone biosynthesis protein PqqC	-0.0574	-0.144	-0.2831	-0.2477	-0.3363
	Dshi_0453	pqqD		coenzyme PQQ synthesis D	-0.3487	0.0055	0.1141	-0.1191	-0.0492
	Dshi_0454	pqqE		pyrroloquinoline quinone biosynthesis protein PqqE	-0.467	0.1382	0.0841	0.032	0.3359
metallocluster biosynthesis	Dshi_1623	sufS		SufS subfamily cysteine desulfurase	-0.4288	0.1224	-0.2323	0.1224	-0.4407
	Dshi_1626	sufD	2.8.1.7 4.4.1.16	SufBD protein	-1.5122	0.3848	-0.1853	-0.0936	-0.1796
	Dshi_1627	sufC		FeS assembly ATPase SufC	-1.4327	0.5762	0.0811	0.0957	-0.1455
	Dshi_1631	sufB		cysteine desulfurase activator complex subunit SufB	-0.1715	-0.2575	-0.6178	-0.2191	-0.7634
Riboflavin	Dshi_2252	ribC	2.5.1.9	riboflavin synthase subunit alpha	-1.3039	0.0837	-0.3268	-0.1948	-0.4131
Fermentation
Arginine fermentation	Dshi_0432	arcA	3.5.3.6	arginine deiminase	1.7633	-0.5096	-0.9849	-0.6692	-0.6028
	Dshi_0433	arcB	2.1.3.3	ornithine carbamoyltransferase	2.2442	-0.7132	-1.1974	-0.6373	-0.7324
	Dshi_0434	arcC	2.7.2.2	carbamate kinase	1.2477	0.0116	-0.5262	-0.1029	-0.6301
	Dshi_4158			acetoin reductase	0.1242	0.1784	-0.0277	-0.5248	0.09
	Dshi_0931	adhA	1.1.1.1	alcohol dehydrogenase	0.9164	0.9815	0.1314	-0.2394	0.203
	Dshi_0632	ackA	2.7.2.1	acetate kinase	0.5659	0.4631	0.1392	0.1281	0.3307
	Dshi_0633	pta2	2.3.1.8	phosphate acetyltransferase	0.7337	0.5902	0.0296	0.1527	0.1537
	Dshi_1825	pta1	2.3.1.8	phosphate acetyltransferase	0.0985	0.0886	-0.0801	0.0464	-0.0918
Photosynthesis reation centre
	Dshi_3546	hemA1	2.3.1.37	5-aminolevulinate synthase	0.07	-1.2735	-1.1062	-0.0062	-1.0185
	Dshi_1182	hemA2	2.3.1.37	5-aminolevulinate synthase	2.424	-0.8487	0.2273	-0.1086	0.5041
	Dshi_3190	hemA3	2.3.1.37	5-aminolevulinate synthase	7.5029	-2.3377	-2.0755	-0.3246	-0.0575
	Dshi_1563	hemB1	4.2.1.24	porphobilinogen synthase	-0.2356	-0.1886	-0.3717	-0.2661	-0.4114
	Dshi_1017	hemB2		TonB-dependent heme/hemoglobin receptor family protein	0.2209	-0.2203	-0.269	-0.2337	0.2061
	Dshi_2704	hemC	2.5.1.61	hydroxymethylbilane synthase	-0.2513	0.3249	0.173	-0.0835	-0.0206
	Dshi_2705	hemE	4.1.1.37	uroporphyrinogen decarboxylase	0.1939	-1.0897	-0.4492	-0.3398	-0.4802
	Dshi_3416	hemD	4.2.1.75	uroporphyrinogen-III synthase	0.2969	-0.0425	-0.3482	-0.1802	-0.2186
	Dshi_0674	hemF	1.3.3.3	coproporphyrinogen oxidase	-0.0095	0.051	-0.6411	-0.3852	-0.2952
	Dshi_0541	hemN1	1.3.99.22	coproporphyrinogen dehydrogenase	5.1325	-2.7873	0.1399	0.0628	0.1684
	Dshi_0659	hemN2	1.3.99.22	coproporphyrinogen dehydrogenase	3.951	-3.8945	0.6753	0.1195	0.5058
	Dshi_3460	hemN3	1.3.99.22	coproporphyrinogen dehydrogenase	-1.0307	0.5181	0.2761	0.3528	0.2479
	Dshi_3498	hemH	4.99.1.1	ferrochelatase	-1.2382	-0.2572	-0.4084	-0.0837	-0.2993
	Dshi_1141	ctaB	2.5.1.-	protoheme IX farnesyltransferase	-1.7438	2.9472	-0.2612	-0.0038	-0.1705
	Dshi_3502	bchI	6.6.1.1	magnesium chelatase	1.6098	-1.6874	-1.0774	-0.1657	-0.9181
	Dshi_3503	bchD	6.6.1.1	magnesium chelatase	0.4962	-0.4288	-0.1579	0.0384	-0.2446
	Dshi_3504	bchO	6.6.1.1	magnesium chelatase	0.4287	-0.4713	-0.2087	0.0431	-0.2292
	Dshi_3511			hypothetical protein	0.9757	-0.7733	-1.0072	-0.3082	-0.929
	Dshi_3512	crtC		hydroxyneurosporene synthase	1.0505	-0.6471	-1.0432	-0.3936	-0.9967
	Dshi_3513	crtD		zeta-phytoene desaturase	0.303	-0.9523	-1.0754	0.139	-0.7689
	Dshi_3514	crtE		polyprenyl synthetase	1.3738	-1.5021	-1.6957	-0.513	-1.4247
	Dshi_3515	crtF		O-methyltransferase family protein	1.1474	-1.0577	-1.2476	-0.303	-1.1229
	Dshi_3516	bchC		chlorophyll synthesis pathway, BchC	0.6674	-0.8459	-1.1456	-0.3653	-1.3818
	Dshi_3517	bchX		chlorophyllide reductase iron protein subunit X	0.1881	-0.9708	-1.3794	-0.4324	-1.2409
	Dshi_3518	bchY		chlorophyllide reductase subunit Y	-0.278	-0.2551	-0.3311	0.2367	-0.4284
	Dshi_3519	bchZ	1.3.1.33	chlorophyllide reductase subunit Z	0.1307	-0.7102	-1.188	-0.0748	-1.1554
	Dshi_3520	pufQ		PufQ cytochrome subunit	0.9611	-0.8232	-1.6308	-0.3408	-1.6632
	Dshi_3521	pufB		antenna complex, alpha/beta subunit	0.2468	-0.4984	-1.1415	-0.0084	-1.3674
	Dshi_3522	pufA		antenna complex alpha/beta subunit	0.1567	-0.4481	-1.0399	0.0112	-1.3294
	Dshi_3523	pufL		photosynthetic reaction center subunit L	0.4628	-0.4786	-1.0611	0.1292	-1.1326
	Dshi_3524	pufM		photosynthetic reaction center subunit M	0.3502	-0.458	-1.0898	0.1157	-1.1042
	Dshi_3525	pufC		photosynthetic reaction center cytochrome c subunit	0.2722	-0.4685	-0.9948	0.1995	-1.08
	Dshi_3526	dxs		1-deoxy-D-xylulose-5-phosphate synthase	0.379	-0.5675	-0.6015	0.1327	-0.6865
	Dshi_3527	idi		isopentenyl-diphosphate delta-isomerase, type 1	0.9495	-0.5171	-0.4196	-0.031	-0.2855
	Dshi_3528	bchP	1.3.1.83	geranylgeranyl reductase	1.3696	-0.996	-0.707	-0.0329	-0.6643
	Dshi_3529	pucC2		PUCC protein	1.4237	-0.9325	-0.735	-0.1227	-0.6492
	Dshi_3530	bchG	2.5.1.62	bacteriochlorophyll/chlorophyll a synthase	1.2835	-0.7824	-0.5271	0.1547	-0.483
	Dshi_3531	ppsR		Fis family transcriptional regulator	-0.1015	-0.9897	-0.8606	-0.251	-0.7805
	Dshi_3532	ppaA		cobalamin B12-binding domain-containing protein	1.1303	-1.4719	-1.102	-0.3475	-0.9398
	Dshi_3533	bchF	4.2.1.-	2-vinyl bacteriochlorophyllide hydratase	1.1237	-1.6887	-1.1114	-0.3316	-0.9562
	Dshi_3534	bchN		light-independent protochlorophyllide reductase subunit N	0.6724	-1.1966	-0.7505	-0.2185	-0.7434
	Dshi_3535	bchB		light-independent protochlorophyllide reductase subunit B	0.3816	-1.1183	-0.7146	0.158	-0.6532
	Dshi_3536	bchH	6.6.1.1,6.6.1.2	magnesium chelatase subunit H	0.3186	-0.4564	-0.4351	-0.0186	-0.4363
	Dshi_3537	chlL		protochlorophyllide reductase iron-sulfur ATP-binding protein	0.1595	-0.6668	-0.3491	0.1331	-0.4007
	Dshi_3538	bchM	2.1.1.11	Mg-protoporphyrin IX methyl transferase	0.3564	-0.7282	-0.404	-0.0039	-0.4868
	Dshi_3539	lhaA		PUCC protein	0.466	-0.6698	-0.2779	0.2067	-0.2608
	Dshi_3540	puhA		photosynthetic reaction center subunit H	0.6596	-0.6786	-0.3854	0.1692	-0.5244
	Dshi_3541	puhB		photosynthetic complex assembly protein	0.2632	-0.5307	-0.0196	0.1853	-0.1913
	Dshi_3542	puhC		hypothetical protein	0.3209	-0.6482	0.2677	0.1419	0.138
	Dshi_3543			hypothetical protein	0.8209	-1.4269	0.0313	-0.0664	-0.0325
	Dshi_3544	acsF	1.14.13.81	magnesium-protoporphyrin IX monomethyl ester cyclase	0.7775	-1.2165	-0.0244	-0.079	-0.0246
	Dshi_3545	puhE		hypothetical protein	0.7829	-0.8427	-0.2585	0.2151	-0.3365
TCA cycle
	Dshi_1851	acnA	4.2.1.3	aconitate hydratase	-1.4861	0.2438	0.0545	0.0881	0.0464
	Dshi_2060	acnB	4.2.1.3	aconitate hydratase	-0.4571	0.7936	1.4587	0.8849	1.4656
	Dshi_1986	icd	1.1.1.42	isocitrate dehydrogenase (NADP+)	-1.0284	0.5368	1.4507	0.86	1.3485
	Dshi_2878	sucC		succinyl-CoA synthetase beta chain	1.2418	1.2334	1.3566	0.9168	1.0612
	Dshi_2882	sucD1	6.2.1.5	Succinate-CoA ligase (ADP-forming)	0.6493	2.102	1.8768	0.8999	1.6564
	Dshi_2883	sucA	1.2.4.2	oxoglutarate dehydrogenase (succinyl-transferring)	1.1432	1.2271	0.9047	0.7979	0.8304
	Dshi_2884	sucB	2.3.1.61	dihydrolipoyllysine-residue succinyltransferase	0.6379	1.717	1.5147	0.8274	1.4933
	Dshi_2861	sdhB	1.3.99.1	succinate dehydrogenase	0.5701	1.3466	0.3999	0.3199	0.2864
	Dshi_2865	sdhA	1.3.99.1	succinate dehydrogenase	0.9546	1.0317	0.3786	0.3244	0.3525
	Dshi_2334	fumC	4.2.1.2	fumarate hydratase	-0.5256	0.6807	0.9138	0.469	0.9078
	Dshi_2876	mdh	1.1.1.37	malate dehydrogenase	-0.3911	1.3514	0.5672	0.3136	0.5592
	Dshi_3119	gltA1	2.3.3.1	citrate (Si)-synthase	0.3251	0.0899	0.1023	0.3703	0.0543
	Dshi_1806	gltA2	2.3.3.1	citrate (Si)-synthase	-1.4397	1.1532	0.8078	0.5421	0.6311
Gluconeogenesis
	Dshi_0213	pckA	4.1.1.49	phosphoenolpyruvate carboxykinase (ATP)	-0.0612	0.4435	-0.4157	-0.7826	-0.2768
	Dshi_1740	gap2	1.2.1.12	glyceraldehyde-3-phosphate dehydrogenase (phosphorylating)	-1.5228	0.8862	1.2394	0.9491	1.1936
	Dshi_0228	pykA	2.7.1.40	pyruvate kinase	-0.8718	-0.121	-0.0158	0.3909	-0.1221
	Dshi_2145	eno	4.2.1.11	phosphopyruvate hydratase	-1.3403	0.3467	-0.2278	-0.1039	-0.1786
	Dshi_0089	ipgm	5.4.2.12	phosphoglycerate mutase	-1.1879	0.8659	0.6559	0.3201	0.9999
	Dshi_2155	pgk	2.7.2.3	phosphoglycerate kinase	-1.6347	0.1119	-0.2299	-0.1249	-0.0756
	Dshi_2156	fda	4.1.2.13	fructose-bisphosphate aldolase	-1.2435	0.4968	-0.2854	-0.5168	-0.1927
	Dshi_2274	glpX	3.1.3.11	fructose-bisphosphatase	-0.3189	0.0244	-0.0607	-0.4242	-0.3476
	Dshi_1682	pgi	5.3.1.9	glucose-6-phosphate isomerase	-0.169	0.0186	-0.2308	0.015	-0.1418
	Dshi_1683		3.1.1.31	6-phospho gluconolactonase	0.2095	-0.1021	-0.282	-0.0121	-0.4581
	Dshi_2078	tpiA	5.3.1.1	triose-phosphate isomerase	0.6372	0.1412	-0.3327	-0.3011	-0.236
Pentosephosphat & ED pathway
	Dshi_1684	zwf	1.1.1.49	glucose-6-phosphate dehydrogenase	-0.0671	0.1008	-0.3263	0.3518	0.0697
	Dshi_1768	eda	4.1.2.14, 4.1.3.16	2-dehydro-3-deoxy-phosphogluconate aldolase,4-Hydroxy-2-oxoglutarate aldolase	0.2191	0.0773	0.0667	0.4854	0.3194
	Dshi_1769	edd	4.2.1.12	phosphogluconate dehydratase	-0.1702	0.0461	0.1713	0.3592	-0.0238
	Dshi_3006	rpe	5.1.3.1	ribulose-phosphate 3-epimerase	-1.5487	0.094	-0.0691	-0.0074	-0.1257
	Dshi_2738	rpiA	5.3.1.6	ribose-5-phosphate isomerase	-1.2129	0.1525	0.228	0.1112	0.0858
	Dshi_1976			ribokinase-like domain-containing protein	0.9244	-0.3541	-0.7413	-0.4981	-0.6122
PHB synthesis
	Dshi_2230			polyhydroxyalkonate synthesis repressor, PhaR	-0.6114	0.4156	0.0027	-0.1334	-0.0398
	Dshi_2231			hypothetical protein	0.5289	1.1181	0.48	0.0593	0.3916
	Dshi_2232			hypothetical protein	-0.4738	0.8423	-0.0092	-0.3967	-0.2434
	Dshi_2233	phbC	2.3.1.-	poly-beta-hydroxybutyrate polymerase	1.6502	0.9146	-0.0255	0.4675	-0.069
	Dshi_2234			polyhydroxyalkanoate depolymerase, intracellular	0.1299	0.9139	0.5378	0.2041	0.3653
Amino acid & protein biosynthesis
	Dshi_0085	impi1		isopropylmalate isomerase large subunit	-1.8981	0.3195	-0.0522	0.0253	-0.1251
	Dshi_0083	leuD		isopropylmalate isomerase small subunit	-1.9058	0.9318	0.2157	0.2337	0.1983
	Dshi_3393	leuB		3-isopropylmalate dehydrogenase	0.0215	-0.2354	-0.5232	-0.4373	-0.2473
	Dshi_0081	imdh		3-isopropylmalate dehydrogenase	-2.2536	0.192	0.2094	0.1982	0.0022
	Dshi_1779	ilvI		acetolactate synthase 3 catalytic subunit	-1.877	0.2399	-0.0523	0.092	-0.0807
	Dshi_3840	ilvB		thiamine pyrophosphate binding domain-containing protein	-2.2552	-0.2864	-0.0055	-0.7556	-0.0604
	Dshi_1781	ilvH		acetolactate synthase 3 regulatory subunit	-1.6944	0.6653	0.4733	0.4829	0.3324
	Dshi_2396	ilvC		ketol-acid reductoisomerase	-2.0719	0.3559	-0.1858	0.0406	-0.1828
	Dshi_0596	leuA		2-isopropylmalate synthase	-0.8243	0.3724	0.0519	0.0024	0.0237
Ribosomal proteins
	Dshi_0230	rpmI		50S ribosomal protein L35	-2.6246	0.4642	0.3636	0.0909	0.2319
	Dshi_0231	rplT		50S ribosomal protein L20	-2.2103	0.4065	0.2425	0.1543	0.0539
	Dshi_0246	rpsU		30S ribosomal protein S21	-2.4793	1.5992	0.7182	0.1871	0.4562
	Dshi_0260	rplK		50S ribosomal protein L11	-3.3623	0.6491	0.42	0.9194	0.3612
	Dshi_0261	rplA		50S ribosomal protein L1	-3.129	0.3339	0.3011	0.7279	0.1554
	Dshi_0265	rplJ		50S ribosomal protein L10	-5.0563	1.0438	0.9412	1.3003	0.7483
	Dshi_0266	rplL		50S ribosomal protein L7/L12	-4.583	1.1129	1.0476	1.3297	0.8869
	Dshi_0271	rpsL		30S ribosomal protein S12	-3.833	0.541	0.6576	0.918	0.4088
	Dshi_0272	rpsG		30S ribosomal protein S7	-4.4526	1.3164	1.221	1.9545	1.2389
	Dshi_0275	rpsJ		30S ribosomal protein S10	-3.796	0.9239	0.9986	1.2563	0.667
	Dshi_0276	rplC		ribosomal protein L3	-4.1649	1.2094	0.9972	1.333	0.9109
	Dshi_0277	rplD		50S ribosomal protein L4	-3.7408	1.0825	1.058	1.1877	0.7271
	Dshi_0278	rplW		50S ribosomal protein L23	-3.9622	1.0805	1.1002	1.2125	0.9741
	Dshi_0285	rplB		50S ribosomal protein L2	-3.7397	0.6122	0.2574	0.4556	0.0292
	Dshi_0286	rpsS		30S ribosomal protein S19	-3.1282	0.7061	0.3153	0.6322	-0.0819
	Dshi_0287	rplV		50S ribosomal protein L22	-3.7071	1.035	0.7058	1.0514	0.4555
	Dshi_0289	rplP		50S ribosomal protein L16	-3.6943	1.1814	0.9707	1.1941	0.8254
	Dshi_0293	rpmC		50S ribosomal protein L29	-3.091	0.7129	0.4534	0.6484	0.3749
	Dshi_0294	rpsQ		ribosomal protein S17	-3.3851	0.7858	0.5444	0.8175	0.1806
	Dshi_0295	rplN		50S ribosomal protein L14	-3.512	0.6914	0.3858	0.7214	0.1632
	Dshi_0296	rplX		50S ribosomal protein L24	-3.4452	0.9478	0.6539	0.9261	0.4566
	Dshi_0297	rplE		50S ribosomal protein L5	-3.5392	0.9399	0.5604	0.9242	0.4351
	Dshi_0298	rpsN		30S ribosomal protein S14	-3.6275	1.0381	0.5605	0.8618	0.4586
	Dshi_0299	rpsH		30S ribosomal protein S8	-3.6343	1.2342	0.8005	1.0268	0.5682
	Dshi_0300	rplF		50S ribosomal protein L6	-3.7729	1.1958	0.8049	0.9632	0.5314
	Dshi_0301	rplR		50S ribosomal protein L18	-3.4379	1.1316	0.5922	0.7471	0.4589
	Dshi_0302	rpsE		30S ribosomal protein S5	-3.1473	1.0505	0.7465	0.9823	0.5107
	Dshi_0303	rpmD		50S ribosomal protein L30	-3.4817	1.1217	0.7795	1.0075	0.6216
	Dshi_0304	rplO		50S ribosomal protein L15	-3.6698	1.2984	1.17	1.3954	0.6782
	Dshi_0307	rpsM		ribosomal protein S13	-2.6116	0.7984	0.209	0.1856	-0.0149
	Dshi_0308	rpsK		30S ribosomal protein S11	-2.6314	0.8863	0.3679	0.2878	0.2759
	Dshi_0310	rplQ		50S ribosomal protein L17	-2.7082	1.0483	0.6033	0.5537	0.4516
	Dshi_0333	rpmH		50S ribosomal protein L34	-2.6911	0.4452	0.2105	0.3714	0.1105
	Dshi_0340	rpmE		50S ribosomal protein L31	-2.7653	0.4383	0.116	0.1322	-0.087
	Dshi_0341	rplS		50S ribosomal protein L19	-3.1461	0.5355	0.371	0.516	0.0162
	Dshi_0348	rpsP		30S ribosomal protein S16	-2.9229	0.5895	0.5225	0.7512	0.2594
	Dshi_0387	rpmJ		50S ribosomal protein L36	-3.4367	1.1079	0.9179	0.8212	0.6558
	Dshi_0950	rplY		50S ribosomal protein L25/general stress protein Ctc	-3.058	0.847	0.6667	0.783	0.3594
	Dshi_1025	rpsA		30S ribosomal protein S1	-3.1896	1.306	0.7412	0.6673	0.5493
	Dshi_1100	prmA	2.1.1.-	ribosomal L11 methyltransferase	-0.8098	0.3445	0.3688	0.2944	0.2502
	Dshi_1460	rplU		50S ribosomal protein L21/unknown domain fusion protein	-3.0754	0.9181	0.597	0.3856	0.3217
	Dshi_1461	rpmA		50S ribosomal protein L27	-2.5445	1.103	0.6426	0.293	0.4438
	Dshi_1548	rpsB		30S ribosomal protein S2	-3.0732	0.7597	0.3728	0.7138	0.1369
	Dshi_1601	rpsI		30S ribosomal protein S9	-3.244	0.7455	0.3947	0.5743	0.1602
	Dshi_1602	rplM		50S ribosomal protein L13	-3.6849	1.0072	0.5763	0.715	0.2873
	Dshi_1718	rpmF		50S ribosomal protein L32	-2.6924	1.004	0.4693	0.2796	0.4151
	Dshi_2186	rpsF		30S ribosomal protein S6	-3.3441	0.3998	0.3868	0.8621	0.0959
	Dshi_2187	rpsR		30S ribosomal protein S18	-2.6939	0.3207	0.2297	0.5572	-0.0054
	Dshi_2188	rplI		50S ribosomal protein L9	-3.2922	0.6324	0.472	0.8823	0.2506
	Dshi_2583	rpmB		50S ribosomal protein L28	-2.6419	1.2909	0.5823	-0.0707	0.4266
	Dshi_2781	rpmG		50S ribosomal protein L33	-2.7177	1.2023	0.4938	0.3982	0.1169
	Dshi_2948	rpsD		30S ribosomal protein S4	-2.7063	0.5112	0.1865	0.3961	-0.2492
	Dshi_2994	rpsO		30S ribosomal protein S15	-2.8038	0.7265	0.2185	0.2046	-0.0808
	Dshi_3371	rpsT		30S ribosomal protein S20	-3.4469	1.4757	0.6759	0.3986	0.3173
