# Supplementary material for: FnrL and Three Dnr Regulators Are Used for the Metabolic Adaptation to Low Oxygen Tension in Dinoroseobacter shibae
Source: Front Microbiol. 2017 Apr 20;8:642. doi: 10.3389/fmicb.2017.00642 (PMC5398030; doi:10.3389/fmicb.2017.00642)
Supplement: Supplementary file 4 [file Table4.xlsx]

## Sheet: Tabelle1
Table S4: Identification of regulated cellular processes for FnrL, DnrD, DnrE and DnrF. A cluster enrichment analysis of log2 fold changes comparing transcription in the wildtype and the four mutant strains DS001 (ΔfnrL), DS002 (ΔdnrD), DS003 (ΔdnrE) and DS004 (ΔdnrF) was performed. Data from aerobic to anaerobic shift experiments, measured 60 min after the shift were employed. A significant cont…
Pathway	DS001(ΔfnrL)		DS002(ΔdnrD)		DS003(ΔdnrE)		DS004(ΔdnrF)
	activated	repressed	activated	repressed	activated	repressed	activated	repressed
2-Oxocarboxylic acid metabolism	0	0.84326	0	1.88206	0	2.42733	0	1.3742
Amino acid metabolism	0.407091	0.53662	0.835798	0.28516	0.983804	0.220666	0.319071	0.249855
Biosynthesis of amino acids	0	0.596452	0.270955	0.739562	2.55149	0.858445	0	0.647998
Biosynthesis of antibiotics	0.321441	1.00885	0.989924	1.08079	2.07151	1.04543	1.2597	1.18372
Biosynthesis of other secondary metabolites	0	0.741047	1.51488	0	0	0	4.62654	0
Biosynthesis of secondary metabolites	1.7912	0.84326	1.26414	0.878294	0.721456	0.728199	1.05294	0.961941
Carbohydrate metabolism	0.0882215	0.598073	0.452818	0.741572	0.568539	0.669494	0.41488	0.703905
Carbon metabolism	0	1.44916	0.24687	1.88671	1.54979	1.56428	0.376977	1.91879
Cell motility	0	0	0	13.9125	0	0	0	15.2375
Degradation of aromatic compounds	0	1.01894	4.16593	0	0	0	3.18074	0
Drug resistance	0	0.959002	0	1.07019	0	0	0	1.17211
Energy metabolism	2.33412	2.50406	1.08913	1.30801	2.73493	0.460082	0.332627	1.56282
Fatty acid metabolism	0	1.20763	1.23435	0.673824	0	1.30357	1.88488	0
Folding, sorting and degradation	0	1.39172	0	0.887475	0	0.858445	1.24127	0.485998
Glycan biosynthesis and metabolism	0	1.08687	0	0.606441	0	0	0	0
Lipid metabolism	0.349092	0.525904	0.35836	0.195626	2.2497	0.378454	0.547225	0
Membrane transport	0.659198	1.24135	0.676699	2.03173	0	3.75189	1.29167	2.42752
Metabolic pathways	1.49544	1.12644	1.1885	0.648793	1.24352	0.522976	1.05867	0.592152
Metabolism of cofactors and vitamins	3.58515	0.900167	2.04463	0.22323	1.28357	0.215928	2.49776	0.24449
Metabolism of other amino acids	0.470515	0.472552	0.966013	0.26367	0	0.510091	0.737564	0.288782
Metabolism of terpenoids and polyketides	6.14212	0.881245	6.30519	0	0	0	8.25274	0
Microbial metabolism in diverse environments	1.0028	1.13303	1.28677	1.54537	1.21171	1.08714	0.982469	1.69255
Nucleotide metabolism	0.26831	0.741047	0.550867	0.300715	0	0.290878	0.841188	0.329354
Replication and repair	0.432874	0.217374	0.444366	0.242576	0	0	0	0.265679
Signal transduction	3.56329	1.29231	2.84502	1.99682	1.27575	2.14611	3.7238	2.18699
Transcription	0	6.11364	0	0	0	0	0	0
Translation	0	1.94382	0.256365	1.67938	0	6.22703	0.391476	0.766382
Xenobiotics biodegradation and metabolism	0.56957	0.572036	1.75408	0.31918	0	0	1.78568	0.349578
